# Supplementary material for: Exercise and/or Genistein Do Not Revert 24-Week High-Fat, High-Sugar Diet-Induced Gut Microbiota Diversity Changes in Male C57BL/6J Adult Mice
Source: Microorganisms. 2022 Nov 10;10(11):2221. doi: 10.3390/microorganisms10112221 (PMC9693056; doi:10.3390/microorganisms10112221)
Supplement: Supplementary file 1 [file microorganisms-10-02221-s001.zip]

Archive with 1 entries (1 files):
- microorganisms-1974525-supplementary.pdf
